# Supplementary material for: Exploratory Study Identifies Matrix Metalloproteinase-14 and -9 as Potential Biomarkers of Regorafenib Efficacy in Metastatic Colorectal Cancer
Source: Cancers (Basel). 2024 Aug 15;16(16):2855. doi: 10.3390/cancers16162855 (PMC11352555; doi:10.3390/cancers16162855)
Supplement: Supplementary file 1 [file cancers-16-02855-s001.zip]

Archive with 3 entries (3 files):
- Figure S1.tiff
- Table S1.pdf
- Table S2.pdf
